# Supplementary material for: Application of Minimally Invasive Oral Swab Samples for qPCR-Based Sexing in Neognathae Birds
Source: Vet Sci. 2025 Jan 20;12(1):73. doi: 10.3390/vetsci12010073 (PMC11768705; doi:10.3390/vetsci12010073)
Supplement: Supplementary file 1 [file vetsci-12-00073-s001.zip]

Archive with 1 entries (1 files):
- vetsci-3396734-supplementary.xlsx
