# Supplementary material for: Application of Minimally Invasive Oral Swab Samples for qPCR-Based Sexing in Neognathae Birds
Source: Vet Sci. 2025 Jan 20;12(1):73. doi: 10.3390/vetsci12010073 (PMC11768705; doi:10.3390/vetsci12010073)
Supplement: Supplementary file 1 [file vetsci-12-00073-s001.zip › vetsci-3396734-supplementary.xlsx]

## Sheet: S Table 1
	Table S1	Relative gene dose ratios (r) between females and males for each primer pair and bird species.
		The dosage of each target gene was calculated using Cp values and then normalized based on the dosage of the autosomal reference gene MECOM from the same DNA sample.
		NEOGNATHAE
		Galliformes	Anseriformes			Accipitriformes	Columbiformes	Psitaciformes						Passeriformes
	Gene symbol	Domestic chicken	Domestic duck	Domestic goose	Mute swan	Common buzzard	Domestic pigeon	Budgerigar	Lovebird	Rose-ringed parakeet	African grey parrot	Cockatiel	Red-rumped parrot	Australian zebra finch	Gouldian finch	Goldfinch	Red Siskin	Domestic canary
	MECOM	1	1	1	1	1	1	1	1	1	1	1	1	1	1	1	1	1
	KIAA1429	0.79	0.87	1.02	x	x	0.98	0.92	0.87	1.94	1.39	1.82	0.85	2	0.79	x	1.28	1.03
	GGPS1	1.02	x	0.47	x	x	1.12	1.06	1.24	1.59	1.44	2.62	1	2.49	1.02	0.88	1.23	0.81
	CHRNA6	0.48	0.8	0.3	x	x	x	0.5	0.34	0.77	0.07	1.04	0.32	0.76	x	x	0.71	0.72
	DDX4	0.39	x	0.55	0.42	0.48	0.21	0.45	0.64	0.54	0.53	1.48	0.89	0.56	x	x	0.59	0.66
	VPS13A	0.4	x	0.45	0.37	x	0.46	0.42	x	0.31	0.68	x	x	x	x	x	x	x
	LPAR1	0.38	x	0.53	x	x	0.71	0.47	0.41	0.27	1.23	1.08	x	x	0.85	0.4	0.73	0.31
	TMEM161B	0.36	x	0.5	0.25	0.8	0.41	0.48	0.68	0.57	1.01	1.54	x	0.59	0.78	x	0.39	0.21
	Average autosomal genes	0.905	0.87	0.75	x	x	1.05	0.99	1.055	1.765	1.415	2.22	0.925	2.24	0.905	0.88	1.255	0.92
	st dev	0.162635	0	0.39598	x	x	0.0989949	0.0989949	0.26163	0.247487	0.0353553	0.565685	0.106066	0.3	0.162635	0	0.0353553	0.155563
	Average Z-linkedgenes	0.402	0.8	0.466	0.346667	0.64	0.4475	0.464	0.49	0.492	0.704	1.285	0.605	0.64	0.815	0.4	0.605	0.475
	st dev	0.0460435	0	0.10015	0.0873689	0.2263	0.205649	0.0304959	0.21213	0.204988	0.448085	0.26147	0.403051	0.2	0.0494975	0	0.156098	0.252784
		r= relative gene dose ratios between females and males for each primer pair and bird species
		x = the amplification was not successful
